# Supplementary material for: Matrix- and Differentiation Stage-Dependent Variability of Reference Genes: Rethinking Validation Strategies in 3T3-L1 Adipogenic Models
Source: Int J Mol Sci. 2026 Jun 10;27(12):5268. doi: 10.3390/ijms27125268 (PMC13299655; doi:10.3390/ijms27125268)
Supplement: Supplementary file 1 [file ijms-27-05268-s001.zip]

Archive with 1 entries (1 files):
- ijms-4336871-supplementary.pdf
